# Supplementary material for: Cryptic diversity and range extension in the big-eyed bat genus Chiroderma (Chiroptera, Phyllostomidae)
Source: Zookeys. 2020 Mar 12;918:41–63. doi: 10.3897/zookeys.918.48786 (PMC7086341; doi:10.3897/zookeys.918.48786)
Supplement: XML Treatment for Chiroderma gorgasi [file zookeys.918.48786-treatment1.xml]

<!DOCTYPE tp:taxon-treatment
  PUBLIC "-//TaxonX//DTD Taxonomic Treatment Publishing DTD v0 20100105//EN" "tax-treatment-NSO.dtd">
<tp:taxon-treatment xmlns:tp="http://www.plazi.org/taxpub"><tp:treatment-meta><kwd-group><label>Taxon classification</label><kwd><named-content xmlns:xlink="http://www.w3.org/1999/xlink" content-type="kingdom">Animalia</named-content></kwd><kwd><named-content xmlns:xlink="http://www.w3.org/1999/xlink" content-type="order">Chiroptera</named-content></kwd><kwd><named-content xmlns:xlink="http://www.w3.org/1999/xlink" content-type="family">Phyllostomidae</named-content></kwd></kwd-group><mixed-citation publication-type="journal"><person-group><name><surname>Lim</surname><given-names>Burton K.</given-names></name><name><surname>Loureiro</surname><given-names>Livia O.</given-names></name><name><surname>Garbino</surname><given-names>Guilherme S. T.</given-names></name></person-group><article-title>Cryptic diversity and range extension in the big-eyed bat genus <italic><tp:taxon-name><tp:taxon-name-part taxon-name-part-type="genus" reg="Chiroderma">Chiroderma</tp:taxon-name-part></tp:taxon-name></italic> (<tp:taxon-name><tp:taxon-name-part taxon-name-part-type="order">Chiroptera</tp:taxon-name-part></tp:taxon-name>, <tp:taxon-name><tp:taxon-name-part taxon-name-part-type="family">Phyllostomidae</tp:taxon-name-part></tp:taxon-name>)</article-title><source>Zookeys</source><day>12</day><month>3</month><year>2020</year><volume>918</volume><fpage>41</fpage><lpage>63</lpage><pub-id pub-id-type="doi">10.3897/zookeys.918.48786</pub-id></mixed-citation></tp:treatment-meta><tp:nomenclature><tp:taxon-name><object-id xmlns:xlink="http://www.w3.org/1999/xlink" content-type="arpha" xlink:type="simple">FFD367BC-610F-510F-B5C9-4C7F370CFDE3</object-id>
              <tp:taxon-name-part taxon-name-part-type="genus" reg="Chiroderma">Chiroderma</tp:taxon-name-part>
              <tp:taxon-name-part taxon-name-part-type="species" reg="gorgasi">gorgasi</tp:taxon-name-part>
            </tp:taxon-name><tp:taxon-authority>Handley, 1960</tp:taxon-authority><tp:nomenclature-citation-list><tp:nomenclature-citation><tp:taxon-name>
                  <tp:taxon-name-part taxon-name-part-type="genus" reg="Chiroderma">Chiroderma</tp:taxon-name-part> <tp:taxon-name-part taxon-name-part-type="species" reg="gorgasi">gorgasi</tp:taxon-name-part></tp:taxon-name><comment>Handley, 1960:464</comment></tp:nomenclature-citation><tp:nomenclature-citation><tp:taxon-name>
                  <tp:taxon-name-part taxon-name-part-type="genus" reg="Chiroderma">Chiroderma</tp:taxon-name-part> <tp:taxon-name-part taxon-name-part-type="species" reg="trinitatum">trinitatum</tp:taxon-name-part> <tp:taxon-name-part taxon-name-part-type="subspecies" reg="gorgasi">gorgasi</tp:taxon-name-part></tp:taxon-name><comment>Barriga-Bonilla, 1965:246</comment></tp:nomenclature-citation></tp:nomenclature-citation-list></tp:nomenclature><tp:treatment-sec sec-type="material" id="SECID0E2DBG"><title>Material examined.</title><p><bold><italic>Holotype.</italic></bold> – USNM 309903 (Field number COH 5436), adult male with skin, skull and partial skeleton. Collected on March 6, 1959, by C. O. Handley, Jr, and B. R. Feinstein in Tacarcuna Village (<named-content xmlns:xlink="http://www.w3.org/1999/xlink" content-type="dwc:verbatimCoordinates" xlink:type="simple"><named-content content-type="geo-json" specific-use="{&#34;type&#34;:&#34;Point&#34;,&#34;coordinates&#34;:[-77.283333,8.083333]}" id="NCID0EJEBG" xlink:type="simple">8°05'N, 77°17'W</named-content></named-content>), 3200 feet [975 meters], Río Pucro, Darién, Panama.</p></tp:treatment-sec><tp:treatment-sec sec-type="distribution" id="SECID0EOEBG"><title>Geographic distribution.</title><p><italic><tp:taxon-name><tp:taxon-name-part taxon-name-part-type="genus" reg="Chiroderma">Chiroderma</tp:taxon-name-part> <tp:taxon-name-part taxon-name-part-type="species" reg="gorgasi">gorgasi</tp:taxon-name-part></tp:taxon-name></italic> is distributed west of the Andes in northwestern Ecuador (<xref ref-type="bibr" rid="B1">Albuja 1989</xref>), western Colombia (<xref ref-type="bibr" rid="B10">Gardner 2008</xref>), Panama (<xref ref-type="bibr" rid="B13">Handley 1960</xref>), Costa Rica (<xref ref-type="bibr" rid="B19">LaVal and Rodríguez-Herrera 2002</xref>), and Honduras (<xref ref-type="bibr" rid="B36">Turcios-Casco et al. 2020</xref>) (Fig. <xref ref-type="fig" rid="F6">6</xref>).</p><fig id="F6" position="float" orientation="portrait"><object-id xmlns:xlink="http://www.w3.org/1999/xlink" content-type="doi" xlink:type="simple">10.3897/zookeys.918.48786.figure6</object-id><object-id xmlns:xlink="http://www.w3.org/1999/xlink" content-type="zenodo_dep_id" xlink:type="simple">3718713</object-id><object-id xmlns:xlink="http://www.w3.org/1999/xlink" content-type="arpha" xlink:type="simple">B1BFDFA6-BF92-5970-9081-FA73B1A433F5</object-id><label>Figure 6.</label><caption><p>Geographic distribution of <italic><tp:taxon-name><tp:taxon-name-part taxon-name-part-type="genus" reg="Chiroderma">Chiroderma</tp:taxon-name-part> <tp:taxon-name-part taxon-name-part-type="species" reg="gorgasi">gorgasi</tp:taxon-name-part></tp:taxon-name></italic> (▲) and <italic><tp:taxon-name><tp:taxon-name-part taxon-name-part-type="genus" reg="Chiroderma">C.</tp:taxon-name-part> <tp:taxon-name-part taxon-name-part-type="species" reg="trinitatum">trinitatum</tp:taxon-name-part></tp:taxon-name></italic> (●) localities analyzed in our study (See Appendix <xref ref-type="app" rid="app3">3</xref>) (gray circle) Represents marginal localities reported for <italic><tp:taxon-name><tp:taxon-name-part taxon-name-part-type="genus" reg="Chiroderma">C.</tp:taxon-name-part> <tp:taxon-name-part taxon-name-part-type="species" reg="trinitatum">trinitatum</tp:taxon-name-part></tp:taxon-name></italic> and (gray triangle) <italic><tp:taxon-name><tp:taxon-name-part taxon-name-part-type="genus" reg="Chiroderma">C.</tp:taxon-name-part> <tp:taxon-name-part taxon-name-part-type="species" reg="gorgasi">gorgasi</tp:taxon-name-part></tp:taxon-name></italic> reported by previous papers (<xref ref-type="bibr" rid="B14">Handley 1967</xref>; <xref ref-type="bibr" rid="B27">Pine et al. 1970</xref>; <xref ref-type="bibr" rid="B25">Ojasti and Linares 1971</xref>; <xref ref-type="bibr" rid="B9">Gardner 1976</xref>; <xref ref-type="bibr" rid="B1">Albuja 1989</xref>; <xref ref-type="bibr" rid="B37">Timm and LaVal 1998</xref>; <xref ref-type="bibr" rid="B22">Lim and Engstrom 2001</xref>; <xref ref-type="bibr" rid="B11">Genoways et al. 1981</xref>; <xref ref-type="bibr" rid="B38">Webster and Fugler 1984</xref>; <xref ref-type="bibr" rid="B2">Anderson 1997</xref>; <xref ref-type="bibr" rid="B24">Ochoa et al. 1988</xref>; <xref ref-type="bibr" rid="B32">Simmons and Voss 1998</xref>; <xref ref-type="bibr" rid="B10">Gardner 2008</xref>).</p></caption><graphic xmlns:xlink="http://www.w3.org/1999/xlink" xlink:href="zookeys-918-041-g006.jpg" position="float" orientation="portrait" xlink:type="simple" id="oo_388743.jpg"><uri content-type="original_file" xlink:type="simple">https://binary.pensoft.net/fig/388743</uri></graphic></fig></tp:treatment-sec><tp:treatment-sec sec-type="description" id="SECID0EIJBG"><title>Description.</title><p><italic><tp:taxon-name><tp:taxon-name-part taxon-name-part-type="genus" reg="Chiroderma">Chiroderma</tp:taxon-name-part> <tp:taxon-name-part taxon-name-part-type="species" reg="gorgasi">gorgasi</tp:taxon-name-part></tp:taxon-name></italic> is a small species of <italic><tp:taxon-name><tp:taxon-name-part taxon-name-part-type="genus" reg="Chiroderma">Chiroderma</tp:taxon-name-part></tp:taxon-name></italic> (<abbrev xmlns:xlink="http://www.w3.org/1999/xlink" xlink:title="forearm length" id="ABBRID0EAKBG" xlink:type="simple">FA</abbrev> 37.0–40.5; GLS 20.2–22.5) that is similar in size to <italic><tp:taxon-name><tp:taxon-name-part taxon-name-part-type="genus" reg="Chiroderma">C.</tp:taxon-name-part> <tp:taxon-name-part taxon-name-part-type="species" reg="trinitatum">trinitatum</tp:taxon-name-part></tp:taxon-name></italic> (sensu stricto) (Table <xref ref-type="table" rid="T2">2</xref>). Overall, the dorsal pelage is tricolor varying from light to dark brown (Fig. <xref ref-type="fig" rid="F7">7</xref>). The dorsal hairs have a dark brown band at the base, a buff coloration in the middle, and brown tips. A white medial stripe extends from the interscapular region to the base of the rump. Proximal two-thirds of forearm hairy. Basal third of uropatagium hairy. Conspicuous white facial stripes extend from the noseleaf to the inner base of the ears, and from the posterior part of the upper lip to the base of the ears. The uropatagium is medium brown. The skull has an elongated braincase with an undeveloped sagittal and lambdoidal crest. The nasal aperture is short, not extending beyond the second premolar. The occipital is rounded in posterior view. The upper incisors are thin and elongated with parallel or convergent tips, which may or may not touch apically. The second lower premolar lacks a third cusp (Fig. <xref ref-type="fig" rid="F5">5</xref>). The postorbital processes are undeveloped and rounded (Fig. <xref ref-type="fig" rid="F8">8</xref>).</p><fig id="F7" position="float" orientation="portrait"><object-id xmlns:xlink="http://www.w3.org/1999/xlink" content-type="doi" xlink:type="simple">10.3897/zookeys.918.48786.figure7</object-id><object-id xmlns:xlink="http://www.w3.org/1999/xlink" content-type="zenodo_dep_id" xlink:type="simple">3718715</object-id><object-id xmlns:xlink="http://www.w3.org/1999/xlink" content-type="arpha" xlink:type="simple">E2867608-C28A-5CDB-B924-A3A38BB59175</object-id><label>Figure 7.</label><caption><p>Dorsal view of the skin of the holotype of <italic><tp:taxon-name><tp:taxon-name-part taxon-name-part-type="genus" reg="Chiroderma">Chiroderma</tp:taxon-name-part> <tp:taxon-name-part taxon-name-part-type="species" reg="gorgasi">gorgasi</tp:taxon-name-part></tp:taxon-name></italic> (USNM 309903).</p></caption><graphic xmlns:xlink="http://www.w3.org/1999/xlink" xlink:href="zookeys-918-041-g007.jpg" position="float" orientation="portrait" xlink:type="simple" id="oo_388744.jpg"><uri content-type="original_file" xlink:type="simple">https://binary.pensoft.net/fig/388744</uri></graphic></fig><fig id="F8" position="float" orientation="portrait"><object-id xmlns:xlink="http://www.w3.org/1999/xlink" content-type="doi" xlink:type="simple">10.3897/zookeys.918.48786.figure8</object-id><object-id xmlns:xlink="http://www.w3.org/1999/xlink" content-type="zenodo_dep_id" xlink:type="simple">3718717</object-id><object-id xmlns:xlink="http://www.w3.org/1999/xlink" content-type="arpha" xlink:type="simple">6FE9C24C-6A2B-5A4F-9656-56B0FDA90BB8</object-id><label>Figure 8.</label><caption><p>Dorsal, ventral, and lateral views of the skull of the holotype of <italic><tp:taxon-name><tp:taxon-name-part taxon-name-part-type="genus" reg="Chiroderma">Chiroderma</tp:taxon-name-part> <tp:taxon-name-part taxon-name-part-type="species" reg="gorgasi">gorgasi</tp:taxon-name-part></tp:taxon-name></italic> (USNM 309903).</p></caption><graphic xmlns:xlink="http://www.w3.org/1999/xlink" xlink:href="zookeys-918-041-g008.jpg" position="float" orientation="portrait" xlink:type="simple" id="oo_388745.jpg"><uri content-type="original_file" xlink:type="simple">https://binary.pensoft.net/fig/388745</uri></graphic></fig></tp:treatment-sec><tp:treatment-sec sec-type="comparisons" id="SECID0EPMBG"><title>Comparisons.</title><p><italic><tp:taxon-name><tp:taxon-name-part taxon-name-part-type="genus" reg="Chiroderma">Chiroderma</tp:taxon-name-part> <tp:taxon-name-part taxon-name-part-type="species" reg="gorgasi">gorgasi</tp:taxon-name-part></tp:taxon-name></italic> is morphologically very similar to <italic><tp:taxon-name><tp:taxon-name-part taxon-name-part-type="genus" reg="Chiroderma">C.</tp:taxon-name-part> <tp:taxon-name-part taxon-name-part-type="species" reg="trinitatum">trinitatum</tp:taxon-name-part></tp:taxon-name></italic>. Both species have a small cranial and body size for the genus (Table <xref ref-type="table" rid="T2">2</xref>, Fig. <xref ref-type="fig" rid="F4">4</xref>), an undeveloped sagittal and lambdoidal crest, a rounded occipital complex, a short nasal aperture, and undeveloped supraorbital region. However, <italic><tp:taxon-name><tp:taxon-name-part taxon-name-part-type="genus" reg="Chiroderma">C.</tp:taxon-name-part> <tp:taxon-name-part taxon-name-part-type="species" reg="trinitatum">trinitatum</tp:taxon-name-part></tp:taxon-name></italic> has a third posterior cusp on the second lower premolar, which is absent in <italic><tp:taxon-name><tp:taxon-name-part taxon-name-part-type="genus" reg="Chiroderma">C.</tp:taxon-name-part> <tp:taxon-name-part taxon-name-part-type="species" reg="gorgasi">gorgasi</tp:taxon-name-part></tp:taxon-name></italic> (Fig. <xref ref-type="fig" rid="F5">5</xref>). This cusp in <italic><tp:taxon-name><tp:taxon-name-part taxon-name-part-type="genus" reg="Chiroderma">C.</tp:taxon-name-part> <tp:taxon-name-part taxon-name-part-type="species" reg="trinitatum">trinitatum</tp:taxon-name-part></tp:taxon-name></italic> may vary from very pointed and developed to rounded and less marked, but is always present. In addition, <italic><tp:taxon-name><tp:taxon-name-part taxon-name-part-type="genus" reg="Chiroderma">C.</tp:taxon-name-part> <tp:taxon-name-part taxon-name-part-type="species" reg="gorgasi">gorgasi</tp:taxon-name-part></tp:taxon-name></italic> tends to have a broader braincase (Table <xref ref-type="table" rid="T4">4</xref>) and a flatter supraorbital region, which tends to be deeper in <italic><tp:taxon-name><tp:taxon-name-part taxon-name-part-type="genus" reg="Chiroderma">C.</tp:taxon-name-part> <tp:taxon-name-part taxon-name-part-type="species" reg="trinitatum">trinitatum</tp:taxon-name-part></tp:taxon-name></italic>.</p><table-wrap id="T4" position="float" orientation="portrait"><label>Table 4.</label><caption><p><abbrev xmlns:xlink="http://www.w3.org/1999/xlink" xlink:title="analysis of variance" id="ABBRID0E2PBG" xlink:type="simple">ANOVA</abbrev> comparing <italic><tp:taxon-name><tp:taxon-name-part taxon-name-part-type="genus" reg="Chiroderma">Chiroderma</tp:taxon-name-part> <tp:taxon-name-part taxon-name-part-type="species" reg="trinitatum">trinitatum</tp:taxon-name-part> <tp:taxon-name-part taxon-name-part-type="subspecies" reg="trinitatum">trinitatum</tp:taxon-name-part></tp:taxon-name></italic> to <italic><tp:taxon-name><tp:taxon-name-part taxon-name-part-type="genus" reg="Chiroderma">C.</tp:taxon-name-part> <tp:taxon-name-part taxon-name-part-type="species" reg="doriae">doriae</tp:taxon-name-part></tp:taxon-name></italic>, <italic><tp:taxon-name><tp:taxon-name-part taxon-name-part-type="genus" reg="Chiroderma">C.</tp:taxon-name-part> <tp:taxon-name-part taxon-name-part-type="species" reg="improvisum">improvisum</tp:taxon-name-part></tp:taxon-name></italic>, <italic><tp:taxon-name><tp:taxon-name-part taxon-name-part-type="genus" reg="Chiroderma">C.</tp:taxon-name-part> <tp:taxon-name-part taxon-name-part-type="species" reg="villosum">villosum</tp:taxon-name-part></tp:taxon-name></italic>, <italic><tp:taxon-name><tp:taxon-name-part taxon-name-part-type="genus" reg="Chiroderma">C.</tp:taxon-name-part> <tp:taxon-name-part taxon-name-part-type="species" reg="salvini">salvini</tp:taxon-name-part></tp:taxon-name></italic>, and <italic><tp:taxon-name><tp:taxon-name-part taxon-name-part-type="genus" reg="Chiroderma">C.</tp:taxon-name-part> <tp:taxon-name-part taxon-name-part-type="species" reg="trinitatum">trinitatum</tp:taxon-name-part> <tp:taxon-name-part taxon-name-part-type="subspecies" reg="gorgasi">gorgasi</tp:taxon-name-part></tp:taxon-name></italic>. * indicates significantly distinct variables (<italic>p</italic> ≤ 5%).</p></caption><table id="TID0E31BG" rules="all"><tbody><tr><th rowspan="1" colspan="1">Variables</th><th rowspan="1" colspan="1">
                      <italic><tp:taxon-name><tp:taxon-name-part taxon-name-part-type="genus" reg="Chiroderma">C.</tp:taxon-name-part> <tp:taxon-name-part taxon-name-part-type="species" reg="doriae">doriae</tp:taxon-name-part></tp:taxon-name></italic>
                    </th><th rowspan="1" colspan="1">
                      <italic><tp:taxon-name><tp:taxon-name-part taxon-name-part-type="genus" reg="Chiroderma">C.</tp:taxon-name-part> <tp:taxon-name-part taxon-name-part-type="species" reg="improvisum">improvisum</tp:taxon-name-part></tp:taxon-name></italic>
                    </th><th rowspan="1" colspan="1">
                      <italic><tp:taxon-name><tp:taxon-name-part taxon-name-part-type="genus" reg="Chiroderma">C.</tp:taxon-name-part> <tp:taxon-name-part taxon-name-part-type="species" reg="villosum">villosum</tp:taxon-name-part></tp:taxon-name></italic>
                    </th><th rowspan="1" colspan="1">
                      <italic><tp:taxon-name><tp:taxon-name-part taxon-name-part-type="genus" reg="Chiroderma">C.</tp:taxon-name-part> <tp:taxon-name-part taxon-name-part-type="species" reg="salvini">salvini</tp:taxon-name-part></tp:taxon-name></italic>
                    </th><th rowspan="1" colspan="1">
                      <italic><tp:taxon-name><tp:taxon-name-part taxon-name-part-type="genus" reg="Chiroderma">C.</tp:taxon-name-part> <tp:taxon-name-part taxon-name-part-type="species" reg="trinitatum">t.</tp:taxon-name-part> <tp:taxon-name-part taxon-name-part-type="subspecies" reg="gorgasi">gorgasi</tp:taxon-name-part></tp:taxon-name></italic>
                    </th></tr><tr><td rowspan="1" colspan="1">
                      <abbrev xmlns:xlink="http://www.w3.org/1999/xlink" xlink:title="greatest length of skull" id="ABBRID0EHVBG" xlink:type="simple">GSL</abbrev>
                    </td><td rowspan="1" colspan="1">&lt; 2.2e-16*</td><td rowspan="1" colspan="1">&lt; 2.2e-16*</td><td rowspan="1" colspan="1">&lt; 2.2e-16*</td><td rowspan="1" colspan="1">&lt; 2.2e-16*</td><td rowspan="1" colspan="1">0.1541</td></tr><tr><td rowspan="1" colspan="1">CI</td><td rowspan="1" colspan="1">&lt; 2.2e-16*</td><td rowspan="1" colspan="1">&lt; 2.2e-16*</td><td rowspan="1" colspan="1">&lt; 2.2e-16*</td><td rowspan="1" colspan="1">&lt; 2.2e-16*</td><td rowspan="1" colspan="1">0.4423</td></tr><tr><td rowspan="1" colspan="1">
                      <abbrev xmlns:xlink="http://www.w3.org/1999/xlink" xlink:title="zygomatic breadth" id="ABBRID0ESWBG" xlink:type="simple">ZB</abbrev>
                    </td><td rowspan="1" colspan="1">&lt; 2.2e-16*</td><td rowspan="1" colspan="1">&lt; 2.2e-16*</td><td rowspan="1" colspan="1">&lt; 2.2e-16*</td><td rowspan="1" colspan="1">&lt; 2.2e-16*</td><td rowspan="1" colspan="1">0.3094</td></tr><tr><td rowspan="1" colspan="1">
                      <abbrev xmlns:xlink="http://www.w3.org/1999/xlink" xlink:title="postorbital width" id="ABBRID0EKXBG" xlink:type="simple">POW</abbrev>
                    </td><td rowspan="1" colspan="1">&lt; 2.2e-16*</td><td rowspan="1" colspan="1">1.373e-06*</td><td rowspan="1" colspan="1">&lt; 2.2e-16*</td><td rowspan="1" colspan="1">1.061e-12*</td><td rowspan="1" colspan="1">0.6747</td></tr><tr><td rowspan="1" colspan="1">
                      <abbrev xmlns:xlink="http://www.w3.org/1999/xlink" xlink:title="interorbital width" id="ABBRID0ECYBG" xlink:type="simple">IOW</abbrev>
                    </td><td rowspan="1" colspan="1">&lt; 2.2e-16*</td><td rowspan="1" colspan="1">1.347e-09*</td><td rowspan="1" colspan="1">2.366e-14*</td><td rowspan="1" colspan="1">1.355e-14*</td><td rowspan="1" colspan="1">0.6272</td></tr><tr><td rowspan="1" colspan="1">BWC</td><td rowspan="1" colspan="1">&lt; 2.2e-16*</td><td rowspan="1" colspan="1">2.602e-08*</td><td rowspan="1" colspan="1">&lt; 2.2e-16*</td><td rowspan="1" colspan="1">&lt; 2.2e-16*</td><td rowspan="1" colspan="1">0.0339*</td></tr><tr><td rowspan="1" colspan="1">M-C</td><td rowspan="1" colspan="1">&lt; 2.2e-16*</td><td rowspan="1" colspan="1">&lt; 2.2e-16*</td><td rowspan="1" colspan="1">&lt; 2.2e-16*</td><td rowspan="1" colspan="1">&lt; 2.2e-16*</td><td rowspan="1" colspan="1">0.5257</td></tr><tr><td rowspan="1" colspan="1">B-M</td><td rowspan="1" colspan="1">&lt; 2.2e-16*</td><td rowspan="1" colspan="1">1.527e-15*</td><td rowspan="1" colspan="1">&lt; 2.2e-16*</td><td rowspan="1" colspan="1">&lt; 2.2e-16*</td><td rowspan="1" colspan="1">0.1444</td></tr><tr><td rowspan="1" colspan="1">B-C</td><td rowspan="1" colspan="1">&lt; 2.2e-16*</td><td rowspan="1" colspan="1">&lt; 2.2e-16*</td><td rowspan="1" colspan="1">&lt; 2.2e-16*</td><td rowspan="1" colspan="1">&lt; 2.2e-16*</td><td rowspan="1" colspan="1">0.1251</td></tr><tr><td rowspan="1" colspan="1">
                      <abbrev xmlns:xlink="http://www.w3.org/1999/xlink" xlink:title="forearm length" id="ABBRID0EG2BG" xlink:type="simple">FA</abbrev>
                    </td><td rowspan="1" colspan="1">&lt; 2.2e-16*</td><td rowspan="1" colspan="1">&lt; 2.2e-16*</td><td rowspan="1" colspan="1">&lt; 2.2e-16*</td><td rowspan="1" colspan="1">&lt; 2.2e-16*</td><td rowspan="1" colspan="1">0.1753</td></tr></tbody></table></table-wrap><p><italic><tp:taxon-name><tp:taxon-name-part taxon-name-part-type="genus" reg="Chiroderma">Chiroderma</tp:taxon-name-part> <tp:taxon-name-part taxon-name-part-type="species" reg="gorgasi">gorgasi</tp:taxon-name-part></tp:taxon-name></italic> is easily distinguished from other species of the genus by its smaller cranial and body size (Table <xref ref-type="table" rid="T2">2</xref>). <italic><tp:taxon-name><tp:taxon-name-part taxon-name-part-type="genus" reg="Chiroderma">C.</tp:taxon-name-part> <tp:taxon-name-part taxon-name-part-type="species" reg="villosum">villosum</tp:taxon-name-part></tp:taxon-name></italic> shares with <italic><tp:taxon-name><tp:taxon-name-part taxon-name-part-type="genus" reg="Chiroderma">C.</tp:taxon-name-part> <tp:taxon-name-part taxon-name-part-type="species" reg="gorgasi">gorgasi</tp:taxon-name-part></tp:taxon-name></italic> an elongated braincase, rounded occipital region in dorsal view, and absence of a third cusp on the second lower premolar. However, <italic><tp:taxon-name><tp:taxon-name-part taxon-name-part-type="genus" reg="Chiroderma">C.</tp:taxon-name-part> <tp:taxon-name-part taxon-name-part-type="species" reg="gorgasi">gorgasi</tp:taxon-name-part></tp:taxon-name></italic> has an undeveloped postorbital processes, a short nasal aperture, and conspicuous white stripes on the face and back, whereas <italic><tp:taxon-name><tp:taxon-name-part taxon-name-part-type="genus" reg="Chiroderma">C.</tp:taxon-name-part> <tp:taxon-name-part taxon-name-part-type="species" reg="villosum">villosum</tp:taxon-name-part></tp:taxon-name></italic> has a very developed and pointed postorbital processes, a long nasal aperture, which extends beyond the first molar, a conspicuous posterior palatine spine, and usually incipient white stripes on the face and back. <italic><tp:taxon-name><tp:taxon-name-part taxon-name-part-type="genus" reg="Chiroderma">Chiroderma</tp:taxon-name-part> <tp:taxon-name-part taxon-name-part-type="species" reg="salvini">salvini</tp:taxon-name-part></tp:taxon-name></italic> resembles <italic><tp:taxon-name><tp:taxon-name-part taxon-name-part-type="genus" reg="Chiroderma">C.</tp:taxon-name-part> <tp:taxon-name-part taxon-name-part-type="species" reg="gorgasi">gorgasi</tp:taxon-name-part></tp:taxon-name></italic> in the undeveloped sagittal and lambdoidal crest and by the rounded postorbital processes, but a set of other cranial characters distinguish both species, such as a triangular occipital complex and a long nasal aperture. In the dentition, <italic><tp:taxon-name><tp:taxon-name-part taxon-name-part-type="genus" reg="Chiroderma">C.</tp:taxon-name-part> <tp:taxon-name-part taxon-name-part-type="species" reg="gorgasi">gorgasi</tp:taxon-name-part></tp:taxon-name></italic> can be readily distinguished from <italic><tp:taxon-name><tp:taxon-name-part taxon-name-part-type="genus" reg="Chiroderma">C.</tp:taxon-name-part> <tp:taxon-name-part taxon-name-part-type="species" reg="salvini">salvini</tp:taxon-name-part></tp:taxon-name></italic> and <italic><tp:taxon-name><tp:taxon-name-part taxon-name-part-type="genus" reg="Chiroderma">C.</tp:taxon-name-part> <tp:taxon-name-part taxon-name-part-type="species" reg="villosum">villosum</tp:taxon-name-part></tp:taxon-name></italic> by having a tall first lower premolar, with a crown height approximately 2/3 the height of the crown of the second lower premolar, and placed approximately in the middle of the distance between the canine and the second lower premolar. In <italic><tp:taxon-name><tp:taxon-name-part taxon-name-part-type="genus" reg="Chiroderma">C.</tp:taxon-name-part> <tp:taxon-name-part taxon-name-part-type="species" reg="salvini">salvini</tp:taxon-name-part></tp:taxon-name></italic> and <italic><tp:taxon-name><tp:taxon-name-part taxon-name-part-type="genus" reg="Chiroderma">C.</tp:taxon-name-part> <tp:taxon-name-part taxon-name-part-type="species" reg="villosum">villosum</tp:taxon-name-part></tp:taxon-name></italic>, this tooth is much smaller, usually with a low crown, shorter than the mesiodistal length of the tooth, and is nearer to the canine than to the second lower premolar.</p><p><italic><tp:taxon-name><tp:taxon-name-part taxon-name-part-type="genus" reg="Chiroderma">Chiroderma</tp:taxon-name-part> <tp:taxon-name-part taxon-name-part-type="species" reg="doriae">doriae</tp:taxon-name-part></tp:taxon-name></italic> and <italic><tp:taxon-name><tp:taxon-name-part taxon-name-part-type="genus" reg="Chiroderma">C.</tp:taxon-name-part> <tp:taxon-name-part taxon-name-part-type="species" reg="improvisum">improvisum</tp:taxon-name-part></tp:taxon-name></italic> are the largest species of the genus, and unlike <italic><tp:taxon-name><tp:taxon-name-part taxon-name-part-type="genus" reg="Chiroderma">C.</tp:taxon-name-part> <tp:taxon-name-part taxon-name-part-type="species" reg="gorgasi">gorgasi</tp:taxon-name-part></tp:taxon-name></italic> have a triangular occipital complex in dorsal view, a pointed and developed supraorbital region, a relatively more developed sagittal and lambdoidal crest, and a long nasal aperture. In addition, <italic><tp:taxon-name><tp:taxon-name-part taxon-name-part-type="genus" reg="Chiroderma">C.</tp:taxon-name-part> <tp:taxon-name-part taxon-name-part-type="species" reg="doriae">doriae</tp:taxon-name-part></tp:taxon-name></italic> also tends to have a relatively broader braincase than <italic><tp:taxon-name><tp:taxon-name-part taxon-name-part-type="genus" reg="Chiroderma">C.</tp:taxon-name-part> <tp:taxon-name-part taxon-name-part-type="species" reg="gorgasi">gorgasi</tp:taxon-name-part></tp:taxon-name></italic> and the presence of an undeveloped third cusp in the second lower premolar. We were not able to examine specimens of the more recently described <italic><tp:taxon-name><tp:taxon-name-part taxon-name-part-type="genus" reg="Chiroderma">C.</tp:taxon-name-part> <tp:taxon-name-part taxon-name-part-type="species" reg="vizottoi">vizottoi</tp:taxon-name-part></tp:taxon-name></italic>, but it is larger than <italic><tp:taxon-name><tp:taxon-name-part taxon-name-part-type="genus" reg="Chiroderma">C.</tp:taxon-name-part> <tp:taxon-name-part taxon-name-part-type="species" reg="gorgasi">gorgasi</tp:taxon-name-part></tp:taxon-name></italic> and most similar to <italic><tp:taxon-name><tp:taxon-name-part taxon-name-part-type="genus" reg="Chiroderma">C.</tp:taxon-name-part> <tp:taxon-name-part taxon-name-part-type="species" reg="doriae">doriae</tp:taxon-name-part></tp:taxon-name></italic> in qualitative craniodental traits.</p></tp:treatment-sec><tp:treatment-sec><!--Section generated to contain objects referenced in tp:taxon-treatment.--><app id="app3"><title>Appendix 3</title><p>Specimens of <italic><tp:taxon-name><tp:taxon-name-part taxon-name-part-type="genus" reg="Chiroderma">Chiroderma</tp:taxon-name-part></tp:taxon-name></italic> examined morphologically. Vouchers examined are arranged alphabetically by species and country. See “Material and Methods” for collection acronyms.</p><p><italic><tp:taxon-name><tp:taxon-name-part taxon-name-part-type="genus" reg="Chiroderma">Chiroderma</tp:taxon-name-part> <tp:taxon-name-part taxon-name-part-type="species" reg="doriae">doriae</tp:taxon-name-part></tp:taxon-name></italic> – Brazil: São Paulo - ROM 111163, ROM 111141, ROM 111114, ROM 111149.</p><p><italic><tp:taxon-name><tp:taxon-name-part taxon-name-part-type="genus" reg="Chiroderma">Chiroderma</tp:taxon-name-part> <tp:taxon-name-part taxon-name-part-type="species" reg="improvisum">improvisum</tp:taxon-name-part></tp:taxon-name></italic> – Montserrat: St. Anthony Parsish – TTU 31403; St. Kitts and Nevis: Barnes Ghaut - ROM 126002.</p><p><italic><tp:taxon-name><tp:taxon-name-part taxon-name-part-type="genus" reg="Chiroderma">Chiroderma</tp:taxon-name-part> <tp:taxon-name-part taxon-name-part-type="species" reg="salvini">salvini</tp:taxon-name-part></tp:taxon-name></italic> – El Salvador: Morazan - ROM 83365, ROM 85948, Santa Ana - ROM 101526; Guatemala: El Progreso - ROM 99703; Panama: Darien - ROM 78472, ROM 91194.</p><p><italic><tp:taxon-name><tp:taxon-name-part taxon-name-part-type="genus" reg="Chiroderma">Chiroderma</tp:taxon-name-part> <tp:taxon-name-part taxon-name-part-type="species" reg="trinitatum">trinitatum</tp:taxon-name-part> <tp:taxon-name-part taxon-name-part-type="subspecies" reg="gorgasi">gorgasi</tp:taxon-name-part></tp:taxon-name></italic> – Colombia: Valle del Cauca - USNM 483763, USNM 483765, Antioquia - USNM 499478, USNM 499476; Panama: Bocas Del Toro – USNM 319498, USNM 335295, Darien - FMNH 128132, ROM 104342, USNM 309901, USNM 309903-<bold>holotype</bold>, San Blas - USNM 309905.</p><p><italic><tp:taxon-name><tp:taxon-name-part taxon-name-part-type="genus" reg="Chiroderma">Chiroderma</tp:taxon-name-part> <tp:taxon-name-part taxon-name-part-type="species" reg="trinitatum">trinitatum</tp:taxon-name-part> <tp:taxon-name-part taxon-name-part-type="subspecies" reg="trinitatum">trinitatum</tp:taxon-name-part></tp:taxon-name></italic> – Colombia: Vaupes - ROM 45276, ROM 45278, ROM 45280, ROM 45281, ROM 45284, Putumayo – ROM 63236, ROM 63237, ROM 63238; Ecuador: Napo - ROM 105191, ROM 105243, ROM 105253, ROM 105685, ROM 105766, ROM 106342; Guyana: Cuyuni-Mazaruni - ROM 108144, Demerara-Berbice - ROM 57392, ROM 103486, ROM 103503, Upper, Potaro-Siparuni - ROM 107205, ROM 107419, ROM 107476, ROM 108463, ROM 108554, ROM 108587, ROM 108714, ROM 108763, ROM ROM 108889, ROM 108950, ROM 108993, ROM 109195, ROM 109333, ROM 111627, ROM 111809, ROM 111884, ROM 111946, ROM 115807, ROM 116630; Suriname: Brokopondo - ROM 114170, ROM 114213, ROM 114233, ROM 114234, Sipaliwini - ROM 117027, ROM 117376, ROM 120168, ROM 120225, ROM 120384; Trinidad: Saint Andrew County – AMNH 175325-<bold>holotype</bold>.</p><p><italic><tp:taxon-name><tp:taxon-name-part taxon-name-part-type="genus" reg="Chiroderma">Chiroderma</tp:taxon-name-part> <tp:taxon-name-part taxon-name-part-type="species" reg="villosum">villosum</tp:taxon-name-part></tp:taxon-name></italic> – Bolivia: Carrasco - ROM 78471; Colombia: Choco - ROM 85849, Vaupes - ROM 44952, ROM 44953, ROM 44954, ROM 45243, ROM 45245, ROM 45246, ROM 45247, ROM 45249, ROM 45250, ROM 45251, ROM 45252, ROM 45253, ROM 45254, ROM 45255, ROM 45257; Ecuador: Napo - ROM 104448, ROM 104541, ROM 104549, ROM 105244, ROM 105254, ROM 105361, ROM 105720, ROM 105721); Guyana: Barima-Waini - ROM 98850, Potaro-Siparuni - ROM 107111, ROM 107112, ROM 107394, ROM 108219, ROM 108764, ROM 108843, ROM 108998, ROM 109138, ROM 109175, ROM 109221, ROM 109307, ROM 109308, ROM 109337, ROM 111628, ROM 111629, ROM 111754, ROM 111768, ROM 111769, ROM 111770, ROM 111788, ROM 111836, ROM 111845, ROM 122481, Upper Demerara-Berbice - ROM 60402, ROM 60423, Upper Takutu-Upper Essequibo - ROM 35614, ROM 103214, ROM 106644, ROM 119167, ROM 119230; Panama: Darien - ROM 104352; Suriname: Brokopondo - ROM 114212, Sipaliwini - ROM 117119, ROM 117375, ROM 120226, ROM 120239, ROM 120364, ROM 121027; Trinidad and Tobago: Nariva - ROM 124684, ROM 124691.</p></app><table-wrap id="T2" position="float" orientation="portrait"><label>Table 2.</label><caption><p>Cranial and body measurements of six taxa of the big-eyed bat <italic><tp:taxon-name><tp:taxon-name-part taxon-name-part-type="genus" reg="Chiroderma">Chiroderma</tp:taxon-name-part></tp:taxon-name></italic>. See Material and methods for variable abbreviations.</p></caption><table id="TID0EMCBG" rules="all"><tbody><tr><th rowspan="1" colspan="1"/><th rowspan="1" colspan="1"><italic><tp:taxon-name><tp:taxon-name-part taxon-name-part-type="genus" reg="Chiroderma">C.</tp:taxon-name-part> <tp:taxon-name-part taxon-name-part-type="species" reg="trinitatum">trinitatum</tp:taxon-name-part> <tp:taxon-name-part taxon-name-part-type="subspecies" reg="gorgasi">gorgasi</tp:taxon-name-part></tp:taxon-name></italic> (<italic>N</italic> = 11)</th><th rowspan="1" colspan="1"><italic><tp:taxon-name><tp:taxon-name-part taxon-name-part-type="genus" reg="Chiroderma">C.</tp:taxon-name-part> <tp:taxon-name-part taxon-name-part-type="species" reg="trinitatum">trinitatum</tp:taxon-name-part> <tp:taxon-name-part taxon-name-part-type="subspecies" reg="trinitatum">trinitatum</tp:taxon-name-part></tp:taxon-name></italic> (<italic>N</italic> = 47)</th><th rowspan="1" colspan="1"><italic><tp:taxon-name><tp:taxon-name-part taxon-name-part-type="genus" reg="Chiroderma">C.</tp:taxon-name-part> <tp:taxon-name-part taxon-name-part-type="species" reg="villosum">villosum</tp:taxon-name-part></tp:taxon-name></italic> (<italic>N</italic> = 66)</th><th rowspan="1" colspan="1"><italic><tp:taxon-name><tp:taxon-name-part taxon-name-part-type="genus" reg="Chiroderma">C.</tp:taxon-name-part> <tp:taxon-name-part taxon-name-part-type="species" reg="salvini">salvini</tp:taxon-name-part></tp:taxon-name></italic> (<italic>N</italic> = 6)</th><th rowspan="1" colspan="1"><italic><tp:taxon-name><tp:taxon-name-part taxon-name-part-type="genus" reg="Chiroderma">C.</tp:taxon-name-part> <tp:taxon-name-part taxon-name-part-type="species" reg="doriae">doriae</tp:taxon-name-part></tp:taxon-name></italic> (<italic>N</italic> = 4)</th><th rowspan="1" colspan="1"><italic><tp:taxon-name><tp:taxon-name-part taxon-name-part-type="genus" reg="Chiroderma">C.</tp:taxon-name-part> <tp:taxon-name-part taxon-name-part-type="species" reg="improvisum">improvisum</tp:taxon-name-part></tp:taxon-name></italic> (<italic>N</italic> = 2)</th></tr><tr><td rowspan="1" colspan="1">
                  <abbrev xmlns:xlink="http://www.w3.org/1999/xlink" xlink:title="forearm length" id="ABBRID0EWGAG" xlink:type="simple">FA</abbrev>
                </td><td rowspan="1" colspan="1">37.7 (37.0–40.5)</td><td rowspan="1" colspan="1">38.9 (37.1–42.6)</td><td rowspan="1" colspan="1">47.9 (44.6–51.0)</td><td rowspan="1" colspan="1">49.6 (49.3–50.0)</td><td rowspan="1" colspan="1">54 (53.0–55.0)</td><td rowspan="1" colspan="1">58.2 (56.2–60)</td></tr><tr><td rowspan="1" colspan="1">GLS</td><td rowspan="1" colspan="1">21.2 (20.6–21.7)</td><td rowspan="1" colspan="1">21.1 (20.0–22.7)</td><td rowspan="1" colspan="1">24.5 (23.2–25.7)</td><td rowspan="1" colspan="1">26.1 (24.2–26.5)</td><td rowspan="1" colspan="1">28.2 (27.6–28.9)</td><td rowspan="1" colspan="1">29.3 (28.7–29.9)</td></tr><tr><td rowspan="1" colspan="1">CLI</td><td rowspan="1" colspan="1">17.3 (16.3–18.1)</td><td rowspan="1" colspan="1">17.4 (16.1–18.8)</td><td rowspan="1" colspan="1">20.3 (18.7–21.58)</td><td rowspan="1" colspan="1">21.6 (21.5–22.3)</td><td rowspan="1" colspan="1">23.9 (23.1–24.5)</td><td rowspan="1" colspan="1">26.3 (25.3–27.8)</td></tr><tr><td rowspan="1" colspan="1">
                  <abbrev xmlns:xlink="http://www.w3.org/1999/xlink" xlink:title="zygomatic breadth" id="ABBRID0E4IAG" xlink:type="simple">ZB</abbrev>
                </td><td rowspan="1" colspan="1">13.0 (12.5–13.5)</td><td rowspan="1" colspan="1">12.9 (11.7–14.2)</td><td rowspan="1" colspan="1">15.5 (14.4–16.7)</td><td rowspan="1" colspan="1">16.2 (15.8–16.7)</td><td rowspan="1" colspan="1">17.84 (17.7–18.1)</td><td rowspan="1" colspan="1">18.75 (18.5–19)</td></tr><tr><td rowspan="1" colspan="1">
                  <abbrev xmlns:xlink="http://www.w3.org/1999/xlink" xlink:title="postorbital width" id="ABBRID0EYJAG" xlink:type="simple">POW</abbrev>
                </td><td rowspan="1" colspan="1">5.3 (4.9–5.6)</td><td rowspan="1" colspan="1">5.3 (5.8–5.8)</td><td rowspan="1" colspan="1">5.9 (5.3–6.3)</td><td rowspan="1" colspan="1">6.2 (5.9–6.3)</td><td rowspan="1" colspan="1">6.4 (6.1–6.6)</td><td rowspan="1" colspan="1">6.6 (6.5–6.6)</td></tr><tr><td rowspan="1" colspan="1">
                  <abbrev xmlns:xlink="http://www.w3.org/1999/xlink" xlink:title="interorbital width" id="ABBRID0ETKAG" xlink:type="simple">IOW</abbrev>
                </td><td rowspan="1" colspan="1">5.6 (5.2–5.9)</td><td rowspan="1" colspan="1">5.5 (5.0–6.2)</td><td rowspan="1" colspan="1">6.0 (5.5–6.8)</td><td rowspan="1" colspan="1">6.8 (6.1–7.3)</td><td rowspan="1" colspan="1">7.6 (7.1–7.8)</td><td rowspan="1" colspan="1">7.4 (7.4–7.4)</td></tr><tr><td rowspan="1" colspan="1">
                  <abbrev xmlns:xlink="http://www.w3.org/1999/xlink" xlink:title="braincase width" id="ABBRID0EOLAG" xlink:type="simple">BCW</abbrev>
                </td><td rowspan="1" colspan="1">9.4 (8.9–9.8)</td><td rowspan="1" colspan="1">9.6 (9.2–10.4)</td><td rowspan="1" colspan="1">10.7 (10.1–11.5)</td><td rowspan="1" colspan="1">11.21 (11.0–11.5)</td><td rowspan="1" colspan="1">11.9 (11.3–12.1)</td><td rowspan="1" colspan="1">12.0 (11.5–12.5)</td></tr><tr><td rowspan="1" colspan="1">
                  <abbrev xmlns:xlink="http://www.w3.org/1999/xlink" xlink:title="length of maxillary toothrow" id="ABBRID0EJMAG" xlink:type="simple">C-M</abbrev>
                </td><td rowspan="1" colspan="1">7.0 (6.5–7.3)</td><td rowspan="1" colspan="1">7.1 (6.7–7.8)</td><td rowspan="1" colspan="1">8.7 (8.1–9.4)</td><td rowspan="1" colspan="1">9.4 (9.1–9.4)</td><td rowspan="1" colspan="1">10.3 (10.0–11.1)</td><td rowspan="1" colspan="1">11.0 (10.9–11.1)</td></tr><tr><td rowspan="1" colspan="1">
                  <abbrev xmlns:xlink="http://www.w3.org/1999/xlink" xlink:title="width across upper molars" id="ABBRID0EENAG" xlink:type="simple">M-M</abbrev>
                </td><td rowspan="1" colspan="1">9.6 (9.2–10.0)</td><td rowspan="1" colspan="1">9.5 (8.7–10.3)</td><td rowspan="1" colspan="1">11.3 (10.3–12.4)</td><td rowspan="1" colspan="1">12.0 (11.5–12.3)</td><td rowspan="1" colspan="1">13.3 (13.0–13.7)</td><td rowspan="1" colspan="1">13.8 (13.6–13.9)</td></tr><tr><td rowspan="1" colspan="1">
                  <abbrev xmlns:xlink="http://www.w3.org/1999/xlink" xlink:title="width across upper canines" id="ABBRID0E6NAG" xlink:type="simple">C-C</abbrev>
                </td><td rowspan="1" colspan="1">4.7 (4.4–5.0)</td><td rowspan="1" colspan="1">4.6 (4.1–5.0)</td><td rowspan="1" colspan="1">5.8 (5.3–6.3)</td><td rowspan="1" colspan="1">6.1 (6.0–6.2)</td><td rowspan="1" colspan="1">6.5 (6.3–6.8)</td><td rowspan="1" colspan="1">7.4 (7.4–7.4)</td></tr></tbody></table></table-wrap><fig id="F5" position="float" orientation="portrait"><object-id xmlns:xlink="http://www.w3.org/1999/xlink" content-type="doi" xlink:type="simple">10.3897/zookeys.918.48786.figure5</object-id><object-id xmlns:xlink="http://www.w3.org/1999/xlink" content-type="zenodo_dep_id" xlink:type="simple">3718711</object-id><object-id xmlns:xlink="http://www.w3.org/1999/xlink" content-type="arpha" xlink:type="simple">56C1748D-F241-53ED-AF92-56E9A7BA6F2C</object-id><label>Figure 5.</label><caption><p>Lateral view of the second lower premolar on the right mandible of <bold>A</bold><italic><tp:taxon-name><tp:taxon-name-part taxon-name-part-type="genus" reg="Chiroderma">Chiroderma</tp:taxon-name-part> <tp:taxon-name-part taxon-name-part-type="species" reg="gorgasi">gorgasi</tp:taxon-name-part></tp:taxon-name></italic> and <bold>B</bold><italic><tp:taxon-name><tp:taxon-name-part taxon-name-part-type="genus" reg="Chiroderma">C.</tp:taxon-name-part> <tp:taxon-name-part taxon-name-part-type="species" reg="trinitatum">trinitatum</tp:taxon-name-part></tp:taxon-name></italic>. The arrow points to the accessory cusp that is absent in <italic><tp:taxon-name><tp:taxon-name-part taxon-name-part-type="genus" reg="Chiroderma">C.</tp:taxon-name-part> <tp:taxon-name-part taxon-name-part-type="species" reg="gorgasi">gorgasi</tp:taxon-name-part></tp:taxon-name></italic> and present in <italic><tp:taxon-name><tp:taxon-name-part taxon-name-part-type="genus" reg="Chiroderma">C.</tp:taxon-name-part> <tp:taxon-name-part taxon-name-part-type="species" reg="trinitatum">trinitatum</tp:taxon-name-part></tp:taxon-name></italic>. But note the variation in cusp formation in <italic><tp:taxon-name><tp:taxon-name-part taxon-name-part-type="genus" reg="Chiroderma">C.</tp:taxon-name-part> <tp:taxon-name-part taxon-name-part-type="species" reg="trinitatum">trinitatum</tp:taxon-name-part></tp:taxon-name></italic>.</p></caption><graphic xmlns:xlink="http://www.w3.org/1999/xlink" xlink:href="zookeys-918-041-g005.jpg" position="float" orientation="portrait" xlink:type="simple" id="oo_388742.jpg"><uri content-type="original_file" xlink:type="simple">https://binary.pensoft.net/fig/388742</uri></graphic></fig><fig id="F4" position="float" orientation="portrait"><object-id xmlns:xlink="http://www.w3.org/1999/xlink" content-type="doi" xlink:type="simple">10.3897/zookeys.918.48786.figure4</object-id><object-id xmlns:xlink="http://www.w3.org/1999/xlink" content-type="zenodo_dep_id" xlink:type="simple">3718709</object-id><object-id xmlns:xlink="http://www.w3.org/1999/xlink" content-type="arpha" xlink:type="simple">512ECFC7-F696-50F2-941F-ADCE0205B6A0</object-id><label>Figure 4.</label><caption><p>Principal Component Analysis (<abbrev xmlns:xlink="http://www.w3.org/1999/xlink" xlink:title="Principal Component Analysis" id="ABBRID0EQ6AE" xlink:type="simple">PCA</abbrev>) carried out using the correlation matrix of ten measurements for six taxa of the big-eyed bat <italic><tp:taxon-name><tp:taxon-name-part taxon-name-part-type="genus" reg="Chiroderma">Chiroderma</tp:taxon-name-part></tp:taxon-name></italic>. <italic><tp:taxon-name><tp:taxon-name-part taxon-name-part-type="genus" reg="Chiroderma">C.</tp:taxon-name-part> <tp:taxon-name-part taxon-name-part-type="species" reg="trinitatum">trinitatum</tp:taxon-name-part> <tp:taxon-name-part taxon-name-part-type="subspecies" reg="gorgasi">gorgasi</tp:taxon-name-part></tp:taxon-name></italic> (■) <italic><tp:taxon-name><tp:taxon-name-part taxon-name-part-type="genus" reg="Chiroderma">C.</tp:taxon-name-part> <tp:taxon-name-part taxon-name-part-type="species" reg="trinitatum">trinitatum</tp:taxon-name-part> <tp:taxon-name-part taxon-name-part-type="subspecies" reg="trinitatum">trinitatum</tp:taxon-name-part></tp:taxon-name></italic> (□), <italic><tp:taxon-name><tp:taxon-name-part taxon-name-part-type="genus" reg="Chiroderma">C.</tp:taxon-name-part> <tp:taxon-name-part taxon-name-part-type="species" reg="salvini">salvini</tp:taxon-name-part></tp:taxon-name></italic> (×), <italic><tp:taxon-name><tp:taxon-name-part taxon-name-part-type="genus" reg="Chiroderma">C.</tp:taxon-name-part> <tp:taxon-name-part taxon-name-part-type="species" reg="villosum">villosum</tp:taxon-name-part></tp:taxon-name></italic> (+), <italic><tp:taxon-name><tp:taxon-name-part taxon-name-part-type="genus" reg="Chiroderma">C.</tp:taxon-name-part> <tp:taxon-name-part taxon-name-part-type="species" reg="doriae">doriae</tp:taxon-name-part></tp:taxon-name></italic> (●), and <italic><tp:taxon-name><tp:taxon-name-part taxon-name-part-type="genus" reg="Chiroderma">C.</tp:taxon-name-part> <tp:taxon-name-part taxon-name-part-type="species" reg="improvisum">improvisum</tp:taxon-name-part></tp:taxon-name></italic> (◊).</p></caption><graphic xmlns:xlink="http://www.w3.org/1999/xlink" xlink:href="zookeys-918-041-g004.jpg" position="float" orientation="portrait" xlink:type="simple" id="oo_388741.jpg"><uri content-type="original_file" xlink:type="simple">https://binary.pensoft.net/fig/388741</uri></graphic></fig></tp:treatment-sec><ref-list><ref id="B1"><mixed-citation xmlns:xlink="http://www.w3.org/1999/xlink" xlink:type="simple"><person-group><name name-style="western"><surname>Albuja</surname><given-names>VL</given-names></name></person-group> (<year>1989</year>) <article-title>Adiciones a la fauna de quiropteros del noroccidente del Ecuador.</article-title><source>Politécnica</source><volume>14</volume>: <fpage>105</fpage>–<lpage>111</lpage>.</mixed-citation></ref><ref id="B10"><mixed-citation xmlns:xlink="http://www.w3.org/1999/xlink" xlink:type="simple"><person-group><name name-style="western"><surname>Gardner</surname><given-names>AL</given-names></name></person-group> (<year>2008</year>) <article-title>Genus <italic><tp:taxon-name><tp:taxon-name-part taxon-name-part-type="genus">Chiroderma</tp:taxon-name-part></tp:taxon-name></italic> W. Peters, 1860.</article-title> In: <person-group><name name-style="western"><surname>Gardner</surname><given-names>AL</given-names></name></person-group> (<role>Ed.</role>) <issue-title>Mammals of South America.</issue-title><source>Vol. 1. Marsupials, xenarthrans, shrews, and bats. University of Chicago Press, Chicago</source>, <fpage>329</fpage>–<lpage>342</lpage>. <ext-link xlink:type="simple" ext-link-type="doi" xlink:href="10.7208/chicago/9780226282428.001.0001">https://doi.org/10.7208/chicago/9780226282428.001.0001</ext-link></mixed-citation></ref><ref id="B13"><mixed-citation xmlns:xlink="http://www.w3.org/1999/xlink" xlink:type="simple"><person-group><name name-style="western"><surname>Handley</surname><given-names>Jr CO</given-names></name></person-group> (<year>1960</year>) <article-title>Description of new bats from Panama.</article-title><source>Proceedings of the United States National Museum</source><volume>112</volume>: <fpage>459</fpage>–<lpage>461</lpage>. <ext-link xlink:type="simple" ext-link-type="doi" xlink:href="10.5479/si.00963801.112-3442.459">https://doi.org/10.5479/si.00963801.112-3442.459</ext-link></mixed-citation></ref><ref id="B19"><mixed-citation xmlns:xlink="http://www.w3.org/1999/xlink" xlink:type="simple"><person-group><name name-style="western"><surname>LaVal</surname><given-names>RK</given-names></name><name name-style="western"><surname>Rodríguez-Herrera</surname><given-names>B</given-names></name></person-group> (<year>2002</year>) Murciélagos de Costa Rica. Instituto Nacional de Biodiversidad, Costa Rica.</mixed-citation></ref><ref id="B36"><mixed-citation xmlns:xlink="http://www.w3.org/1999/xlink" xlink:type="simple"><person-group><name name-style="western"><surname>Turcios-Casco</surname><given-names>MA</given-names></name><name name-style="western"><surname>Medina-Fitoria</surname><given-names>A</given-names></name><name name-style="western"><surname>Estrada-Andino</surname><given-names>N</given-names></name></person-group> (<year>2020</year>) <article-title>Northernmost record of <italic><tp:taxon-name><tp:taxon-name-part taxon-name-part-type="genus">Chiroderma</tp:taxon-name-part> <tp:taxon-name-part taxon-name-part-type="species">trinitatum</tp:taxon-name-part></tp:taxon-name></italic> (<tp:taxon-name><tp:taxon-name-part taxon-name-part-type="order">Chiroptera</tp:taxon-name-part></tp:taxon-name>, <tp:taxon-name><tp:taxon-name-part taxon-name-part-type="family">Phyllostomidae</tp:taxon-name-part></tp:taxon-name>) in Latin America, with distributional comments.</article-title><source>Caribbean Journal of Science</source><volume>50</volume>: <fpage>9</fpage>–<lpage>15</lpage>. <ext-link xlink:type="simple" ext-link-type="doi" xlink:href="10.18475/cjos.v50i1.a2">https://doi.org/10.18475/cjos.v50i1.a2</ext-link></mixed-citation></ref><ref id="B14"><mixed-citation xmlns:xlink="http://www.w3.org/1999/xlink" xlink:type="simple"><person-group><name name-style="western"><surname>Handley</surname><given-names>Jr CO</given-names></name></person-group> (<year>1967</year>) <article-title>Bats of the canopy of an Amazonian forest. Atas do simposio sobre a biota.</article-title><source>Amazonica</source><volume>5</volume>: <fpage>211</fpage>–<lpage>15</lpage>.</mixed-citation></ref><ref id="B27"><mixed-citation xmlns:xlink="http://www.w3.org/1999/xlink" xlink:type="simple"><person-group><name name-style="western"><surname>Pine</surname><given-names>RH</given-names></name><name name-style="western"><surname>Bishop</surname><given-names>IR</given-names></name><name name-style="western"><surname>Jackson</surname><given-names>RL</given-names></name></person-group> (<year>1970</year>) <article-title>Preliminary list of mammals of the Xavantina/Cachimbo Expedition (central Brazil).</article-title><source>Transactions of the Royal Society of Tropical Medicine and Hygiene</source><volume>64</volume>: <fpage>668</fpage>–<lpage>70</lpage>. <ext-link xlink:type="simple" ext-link-type="doi" xlink:href="10.1016/0035-9203(70)90003-9">https://doi.org/10.1016/0035-9203(70)90003-9</ext-link></mixed-citation></ref><ref id="B25"><mixed-citation xmlns:xlink="http://www.w3.org/1999/xlink" xlink:type="simple"><person-group><name name-style="western"><surname>Ojasti</surname><given-names>J</given-names></name><name name-style="western"><surname>Linares</surname><given-names>OJ</given-names></name></person-group> (<year>1971</year>) <article-title>Adiciones a la fauna de murciélagos de Venezuela con notas sobre las especies del genero <italic><tp:taxon-name><tp:taxon-name-part taxon-name-part-type="genus">Diclidurus</tp:taxon-name-part></tp:taxon-name></italic> (<tp:taxon-name><tp:taxon-name-part taxon-name-part-type="order">Chiroptera</tp:taxon-name-part></tp:taxon-name>).</article-title><source>Acta Biologica Venezuelica</source><volume>7</volume>: <fpage>421</fpage>–<lpage>41</lpage>.</mixed-citation></ref><ref id="B9"><mixed-citation xmlns:xlink="http://www.w3.org/1999/xlink" xlink:type="simple"><person-group><name name-style="western"><surname>Gardner</surname><given-names>AL</given-names></name></person-group> (<year>1976</year>) <article-title>The distributional status of some Peruvian mammals.</article-title><source>Occasional Papers Museum of Zoology, Louisiana State University</source><volume>48</volume>: <fpage>1</fpage>–<lpage>18</lpage>.</mixed-citation></ref><ref id="B37"><mixed-citation xmlns:xlink="http://www.w3.org/1999/xlink" xlink:type="simple"><person-group><name name-style="western"><surname>Timm</surname><given-names>RM</given-names></name><name name-style="western"><surname>LaVal</surname><given-names>RK</given-names></name></person-group> (<year>1998</year>) <article-title>A field key to the bats of Costa Rica.</article-title><source>Occasional Publication Series, Center for Latin American Studies, University of Kansas</source><volume>22</volume>: <fpage>1</fpage>–<lpage>30</lpage>.</mixed-citation></ref><ref id="B22"><mixed-citation xmlns:xlink="http://www.w3.org/1999/xlink" xlink:type="simple"><person-group><name name-style="western"><surname>Lim</surname><given-names>BK</given-names></name><name name-style="western"><surname>Engstrom</surname><given-names>MD</given-names></name></person-group> (<year>2001</year>) <article-title>Species diversity of bats (<tp:taxon-name><tp:taxon-name-part taxon-name-part-type="class">Mammalia</tp:taxon-name-part></tp:taxon-name>: <tp:taxon-name><tp:taxon-name-part taxon-name-part-type="order">Chiroptera</tp:taxon-name-part></tp:taxon-name>) in Iwokrama Forest, Guyana, and the Guianan subregion: Implications for conservation.</article-title><source>Biodiversity and Conservation</source><volume>10</volume>: <fpage>613</fpage>–<lpage>57</lpage>. <ext-link xlink:type="simple" ext-link-type="doi" xlink:href="10.1023/A:1016660123189">https://doi.org/10.1023/A:1016660123189</ext-link></mixed-citation></ref><ref id="B11"><mixed-citation xmlns:xlink="http://www.w3.org/1999/xlink" xlink:type="simple"><person-group><name name-style="western"><surname>Genoways</surname><given-names>HH</given-names></name><name name-style="western"><surname>Williams</surname><given-names>SL</given-names></name><name name-style="western"><surname>Groen</surname><given-names>JA</given-names></name></person-group> (<year>1981</year>) <article-title>Results of the Alcoa Foundation-Suriname Expeditions. V. Noteworthy records of Surinamese mammals.</article-title><source>Annals of the Carnegie Museum</source><volume>50</volume>: <fpage>319</fpage>–<lpage>32</lpage>.</mixed-citation></ref><ref id="B38"><mixed-citation xmlns:xlink="http://www.w3.org/1999/xlink" xlink:type="simple"><person-group><name name-style="western"><surname>Webster</surname><given-names>WD</given-names></name><name name-style="western"><surname>Fugler</surname><given-names>CM</given-names></name></person-group> (<year>1984</year>) <article-title>Lista de quiropteros de las regiones nortenas de Bolivia.</article-title><source>Comunicaciónes del Museo Nacional de Historia Natural (La Paz)</source><volume>3</volume>: <fpage>13</fpage>–<lpage>19</lpage>.</mixed-citation></ref><ref id="B2"><mixed-citation xmlns:xlink="http://www.w3.org/1999/xlink" xlink:type="simple"><person-group><name name-style="western"><surname>Anderson</surname><given-names>S</given-names></name></person-group> (<year>1997</year>) <article-title>Mammals of Bolivia, taxonomy and distribution.</article-title><source>Bulletin of the American Museum of Natural History</source><volume>231</volume>: <fpage>1</fpage>–<lpage>652</lpage>.</mixed-citation></ref><ref id="B24"><mixed-citation xmlns:xlink="http://www.w3.org/1999/xlink" xlink:type="simple"><person-group><name name-style="western"><surname>Ochoa</surname><given-names>G</given-names></name><name name-style="western"><surname>Castellanos</surname><given-names>JH</given-names></name><name name-style="western"><surname>Ibanez</surname><given-names>C</given-names></name></person-group> (<year>1988</year>) <article-title>Records of bats and rodents from Venezuela.</article-title><source><tp:taxon-name><tp:taxon-name-part taxon-name-part-type="class">Mammalia</tp:taxon-name-part></tp:taxon-name></source><volume>52</volume>: <fpage>175</fpage>–<lpage>80</lpage>. <ext-link xlink:type="simple" ext-link-type="doi" xlink:href="10.1515/mamm.1988.52.2.175">https://doi.org/10.1515/mamm.1988.52.2.175</ext-link></mixed-citation></ref><ref id="B32"><mixed-citation xmlns:xlink="http://www.w3.org/1999/xlink" xlink:type="simple"><person-group><name name-style="western"><surname>Simmons</surname><given-names>NB</given-names></name><name name-style="western"><surname>Voss</surname><given-names>RS</given-names></name></person-group> (<year>1998</year>) <article-title>The mammals of Paracou, French Guiana: a Neotropical lowland rainforest fauna, Part 1, bats.</article-title><source>Bulletin of the American Museum of Natural History</source><volume>237</volume>: <fpage>1</fpage>–<lpage>219</lpage>.</mixed-citation></ref></ref-list></tp:taxon-treatment>
